# Supplementary material for: Therapeutic Drug Monitoring of Antiseizure Medications Using Volumetric Absorptive Microsampling: Where Are We?
Source: Pharmaceuticals (Basel). 2021 Jun 29;14(7):627. doi: 10.3390/ph14070627 (PMC8308594; doi:10.3390/ph14070627)
Supplement: Supplementary file 1 [file pharmaceuticals-14-00627-s001.zip]

Archive with 1 entries (1 files):
- pharmaceuticals-1211652-supplementary.pdf
